# Supplementary material for: Impact of Extraction Method on the Detection of Quality Biomarkers in Normal vs. DFD Meat
Source: Foods. 2021 May 15;10(5):1097. doi: 10.3390/foods10051097 (PMC8156798; doi:10.3390/foods10051097)
Supplement: Supplementary file 1 [file foods-10-01097-s001.zip]

Archive with 1 entries (1 files):
- foods-1193786-SI.pdf
